# Supplementary material for: A Meta-Analysis of PTGS1 and PTGS2 Polymorphisms and NSAID Intake on the Risk of Developing Cancer
Source: PLoS One. 2013 Aug 13;8(8):e71126. doi: 10.1371/journal.pone.0071126 (PMC3742790; doi:10.1371/journal.pone.0071126)
Supplement: Table S1 — Characteristics of studies included in the meta-analysis. (XLSX) [file pone.0071126.s001.xlsx]

## Sheet: Table S1
Table S1. Characteristics of studies included in the meta-analysis
Author and year of publication (citation)	Country	Study design	Outcome	Drug type	Criteria of NSAID use	Age	Gender (Males/Females)	Period	Source of info	Eligibility criteria	Case/control status
Hubner et al, 2007 [4]	UK	Cohort (H)	CRA	ASA	300 mg daily	57.3 ± 9.3	289/256	1997-2001	Database	had ≥1 histologically confirmed CRA, ≥0.5 cm in size, detected at full colonoscopic examination and were not already taking regular ASA, NA-NSAIDs or prescribed folate supplements	Case: histologically confirmed recurrence of CRA or CRC
											Control: not histologically confirmed recurrence of CRA or CRC
Gallicchio et al, 2006 [5]	USA	Cohort (P)	BC	ASA/NA-NSAIDs	at least once a week for more than 1 year	53.2	0/1467 (females only)	1989-2003	Interview	had a breast biopsy or lumpectomy, and not diagnosed with invasive BC at the time of their first breast biopsy	Case: diagnosed with breast carcinoma
Gallicchio et al, 2006 [5]	USA	Cohort (P)	BC	ASA/NA-NSAIDs	at least once a week for more than 1 year	53.2	0/1467 (females only)	1989-2003	Interview	had a breast biopsy or lumpectomy, and not diagnosed with invasive BC at the time of their first breast biopsy	Control: had no diagnosis of breast carcinoma
Ulrich et al, 2004 [6]	USA	Case-control (H)	CRA	NSAIDs	at least twice a week	30-74	Without details	1991-1994	Questionnaire	scheduled for a colonoscopy and then recruited before colonoscopy, English speaking, no known genetic syndrome associated with predisposition to colonic neoplasia, no individual history of cancer (except nonmelanoma skin cancer), no history of inflammatory bowel disease	Case: having a first diagnosis of CRA or hyperplastic polyp at the time of the colonoscopy
Ulrich et al, 2004 [6]	USA	Case-control (H)	CRA	NSAIDs	at least twice a week	30-74	Without details	1991-1994	Questionnaire	scheduled for a colonoscopy and then recruited before colonoscopy, English speaking, no known genetic syndrome associated with predisposition to colonic neoplasia, no individual history of cancer (except nonmelanoma skin cancer), no history of inflammatory bowel disease	Control: free of polyps during colonoscopy
Lurie et al, 2010 [7]	USA	Case-control (P)	OC	NSAIDs	at least once a week for at least 6 months	≥18	0/2454 (females only)	1993-2008	Questionnaire1	no prior history of OC and having at least one intact ovary	Case: histologically diagnosed with OC among the cohort participants
Lurie et al, 2010 [7]	USA	Case-control (P)	OC	NSAIDs	at least once a week for at least 6 months	≥18	0/2454 (females only)	1993-2008	Questionnaire1	no prior history of OC and having at least one intact ovary	Control: selected through random digit dialing, town books, and drivers’ license lists, or randomly selected from the cohort participants
Andersen et al, 2009 [8]	Denmark	Cohort (P)	CRC	NSAIDs	≥ 2 pills per month during 1 year	50-64	619/505	1994-2003	Questionnaire	no previous cancers at the time of invitation	Case: diagnosed with CRC among the cohort participants
Andersen et al, 2009 [8]	Denmark	Cohort (P)	CRC	NSAIDs	≥ 2 pills per month during 1 year	50-64	619/505	1994-2003	Questionnaire	no previous cancers at the time of invitation	Control: randomly selected from the cohort participants
Barry et al, 2009 [9]	USA	Cohort (H)	CRA	ASA	81 or 325 mg daily	57.6 ± 9.6	630/349	1994-1998	Database	no history of colorectal cancer or any familial colorectal cancer syndrome but with a recent history of a histologically confirmed CRA, and a complete colonoscopy within 3 months before enrollment with no remaining colorectal polyps	Case: with CRA recurrence during follow-up colonoscopy at least 1 year after randomization
Barry et al, 2009 [9]	USA	Cohort (H)	CRA	ASA	81 or 325 mg daily	57.6 ± 9.6	630/349	1994-1998	Database	no history of colorectal cancer or any familial colorectal cancer syndrome but with a recent history of a histologically confirmed CRA, and a complete colonoscopy within 3 months before enrollment with no remaining colorectal polyps	Control: without CRA recurrence during follow-up colonoscopy
Gong et al, 2009 [10]	USA	Case-control (H)	CRA	NSAIDs	at least once a week	30-74	168/205	1994-1997	Questionnaire	scheduled for a colonoscopy and then recruited before colonoscopy, no previous adenoma, no individual history of cancer (except nonmelanoma skin cancer), no known genetic syndromes associated with predisposition to colonic neoplasia, and no history of ulcerative colitis or Crohn's disease	Case: identified as eligible colonoscopy patients who were determined to have study pathologist-confirmed incident adenomatous polyps
Gong et al, 2009 [10]	USA	Case-control (H)	CRA	NSAIDs	at least once a week	30-74	168/205	1994-1997	Questionnaire	scheduled for a colonoscopy and then recruited before colonoscopy, no previous adenoma, no individual history of cancer (except nonmelanoma skin cancer), no known genetic syndromes associated with predisposition to colonic neoplasia, and no history of ulcerative colitis or Crohn's disease	Control: identified as eligible colonoscopy patients without adenomatous polyps
Vogel et al, 2008 [11]	Denmark	Nested case-control (P)	LC	NSAIDs	≥2 pills per month during the preceding year	50-64	631/516	1994-2003	Questionnaire	no previous cancer diagnosis	Case: diagnosed with LC among the cohort participants
Vogel et al, 2008 [11]	Denmark	Nested case-control (P)	LC	NSAIDs	≥2 pills per month during the preceding year	50-64	631/516	1994-2003	Questionnaire	no previous cancer diagnosis	Control: randomly selected from the cohort participants
Vogel et al, 2007 [12]	Denmark	Nested case-control (P)	BCC	NSAIDs	≥2 pills per month during the preceding year	50-64	293/326	1993-1998	Questionnaire	no previous cancer diagnosis	Case: diagnosed with BCC during the follow up period
Vogel et al, 2007 [12]	Denmark	Nested case-control (P)	BCC	NSAIDs	≥2 pills per month during the preceding year	50-64	293/326	1993-1998	Questionnaire	no previous cancer diagnosis	Control: randomly selected from the cohort participants
Vogel et al, 2006 [13]	Denmark	Nested case-control (P)	BC	NSAIDs	≥2 pills per month during the preceding year	50-64	0/712 (females only)	1993-2000	Questionnaire	no previous cancer diagnosis, post-menopausal at study entry, and fill in the lifestyle questionnaire	Case: diagnosed with BC during the follow-up period
Vogel et al, 2006 [13]	Denmark	Nested case-control (P)	BC	NSAIDs	≥2 pills per month during the preceding year	50-64	0/712 (females only)	1993-2000	Questionnaire	no previous cancer diagnosis, post-menopausal at study entry, and fill in the lifestyle questionnaire	Control: randomly selected from the cohort participants
Daraei et al, 2012 [14]	Iran	Case-control (H)	CRC	ASA/NA-NSAIDs	aspirin: 75–325 mg; NSAID: 200–400 mg/day for 4–18 years	58.2 ± 14.8	117/113	2007-2010	Questionnaire	patients at referral centers	Case: diagnosed with CRC among the participants
Daraei et al, 2012 [14]	Iran	Case-control (H)	CRC	ASA/NA-NSAIDs	aspirin: 75–325 mg; NSAID: 200–400 mg/day for 4–18 years	58.2 ± 14.8	117/113	2007-2010	Questionnaire	patients at referral centers	Control: no personal or family history of CRC or any other related cancers and serious illnesses
Ulrich et al, 2005 [15]	USA	Case-control (H)	CRA	NSAIDs	at least twice a week	30-74	Without details	1991-1994	Questionnaire	scheduled for a colonoscopy and then recruited before colonoscopy, English speaking, no known genetic syndrome associated with predisposition to colonic neoplasia, no individual history of cancer (except nonmelanoma skin cancer), no history of inflammatory bowel disease	Case: having a first diagnosis of CRA or hyperplastic polyp at the time of the colonoscopy
Ulrich et al, 2005 [15]	USA	Case-control (H)	CRA	NSAIDs	at least twice a week	30-74	Without details	1991-1994	Questionnaire	scheduled for a colonoscopy and then recruited before colonoscopy, English speaking, no known genetic syndrome associated with predisposition to colonic neoplasia, no individual history of cancer (except nonmelanoma skin cancer), no history of inflammatory bowel disease	Control: free of polyps during colonoscopy
Cheng et al, 2007 [16]	USA	Case-control (H)	PC	ASA/IBU	at least twice a week for more than 1 month	Without details	1337/0 (males only)	2001-2004	Interview	patients at major medical institutions	Case: confirmed histologically and defined as having either a Gleason score ≥7, or TNM stage ≥T2c, or PSA at diagnosis >10 ng ml-1
Cheng et al, 2007 [16]	USA	Case-control (H)	PC	ASA/IBU	at least twice a week for more than 1 month	Without details	1337/0 (males only)	2001-2004	Interview	patients at major medical institutions	Control: had no diagnosis of PC or any other non-skin cancers
1Plus medical notes.
Abbreviations: PC: prostate cancer; CRC: colorectal cancer; OC: ovarian cancer; CRA: colorectal adenoma; LC: lung cancer; BCC: basal cell carcinoma; BC: breast cancer; P: population-based; H: hospital-based; ASA: aspirin; IBU: ibuprofen; NA-NSAIDs: nonaspirin NSAIDs.
